# Supplementary material for: Multicomponent X-ray Shielding Using Sulfated Cerium Oxide and Bismuth Halide Composites
Source: Molecules. 2023 Aug 14;28(16):6045. doi: 10.3390/molecules28166045 (PMC10457930; doi:10.3390/molecules28166045)
Supplement: Supplementary file 1 [file molecules-28-06045-s001.zip]

Archive with 1 entries (1 files):
- molecules-2540550-supplementary.pdf
